# Supplementary material for: Coarse-grained model of serial dilution dynamics in synthetic human gut microbiome
Source: PLoS Comput Biol. 2025 Jul 14;21(7):e1013222. doi: 10.1371/journal.pcbi.1013222 (PMC12270328; doi:10.1371/journal.pcbi.1013222)
Supplement: S3 Table — (CSV) [file pcbi.1013222.s018.csv]

ID	Metabolites
1	N-METHYL-ASPARTIC ACID_0
2	NICOTINIC ACID
3	OLEIC ACID
4	MANNOSE 6-PHOSPHATE
5	THREONINE_0
6	BETA-ALANINE_0
7	1-METHYL-HYDANTOIN
8	SUCCINIC ACID
9	CINNAMALDEHYDE
10	SPERMIDINE
11	CARNITINE
12	AMINO(4-HYDROXYCYCLOHEXYL)ACETIC ACID
13	PHOSPHOCHOLINE
14	OMEGA-HYDROXYDODECANOIC ACID
15	TRYPTOPHAN ETHYL ESTER
16	1-METHYLADENOSINE
17	STEARIC ACID
18	1,2-DIDECANOYL-SN-GLYCERO-3-PHOSPHOCHOLINE
19	IS_PHENYLALANINE-2,3,4,5,6-D5_0
20	IS_D15-OCTANOIC ACID_0
21	IS_D19-DECANOIC ACID_0
22	IS_DI-N-OCTYL PHTHALATE-3,4,5,6-D4
23	IS_TRIDECANOIC ACID_0
24	IS_D27-TETRADECANOIC ACID_0
25	LACTIC ACID
26	CITRIC ACID
27	CITRAMALIC ACID
28	GLUCOSE
29	ITACONIC ACID
30	METHYLMALONIC ACID_0
31	ACONITIC ACID
32	ADENOSINE 5'-MONOPHOSPHATE
33	MALEIC ACID
34	8-HYDROXYQUINOLINE_1
35	SUCROSE_1
36	3-UREIDOPROPIONATE
37	THIOACETIC ACID
38	DIACETYL
39	PYRUVIC ACID
40	GLYCERIC ACID
41	4-METHYLVALERIC ACID
42	2,4-DIHYDROXYBUTANOIC ACID
43	4-HYDROXYBENZALDEHYDE
44	5-HYDROXYMETHYL-2-FURANCARBOXYLIC ACID
45	CAPRYLIC ACID
46	XANTHINE
47	N-ACETYL-CYSTEINE
48	GLUCONIC ACID
49	LINOLEIC ACID
50	PETROSELINIC ACID
51	IS_TRYPTOPHAN-2,4,5,6,7-D5_1
52	IS_INDOLE-2,4,5,6,7-D5-3-ACETIC ACID_1
53	IS_D19-DECANOIC ACID_1
54	IS_D27-TETRADECANOIC ACID_1
55	IS_PHENYLALANINE-2,3,4,5,6-D5_2
56	N-METHYL-ASPARTIC ACID_1
57	4-ACETAMIDOPHENOL
58	3-HYDROXYPHENYLACETIC ACID
59	THIAMINE
60	2'-DEOXYGUANOSINE 5'-MONOPHOSPHATE
61	IS_2-FLUROPHENYLGLYCINE_1
62	IS_METHIONINE-METHYL-D3_1
63	IS_PROGESTERONE-D9_1
64	1-AMINOCYCLOPROPANE-1-CARBOXYLIC ACID
65	1-METHYLGUANIDINE
66	1,6-ANHYDRO-B-GLUCOSE
67	2-AMINOBENZOIC ACID
68	4-AMINOBUTANOIC ACID
69	4-ETHYLOCTANOIC ACID
70	5-HYDROXY-TRYPTOPHAN
71	5'-METHYLTHIOADENOSINE
72	ACETYL-CARNITINE
73	ADENINE
74	ADENOSINE
75	ADENOSINE 2',3'-CYCLIC MONOPHOSPHATE
76	ISOLEUCINE
77	ALPHA-AMINOADIPIC ACID
78	ALPHA-N-ACETYL-GLUTAMINE
79	ARGININE
80	ASP-PHE
81	ASPARAGINE
82	ASPARTIC ACID
83	CADAVERINE
84	CAPRYLOYL GLYCINE
85	CARNOSINE
86	CHOLINE
87	CYSTATHIONINE
88	CYSTEINE
89	CYTIDINE
90	CYTIDINE 2',3'-CYCLIC MONOPHOSPHATE
91	DETHIOBIOTIN
92	MANNITOL
93	GLUTAMIC ACID
94	GLUTAMINE
95	GLYCEROL 2-PHOSPHATE
96	GLYCYL-GLYCINE
97	GUANOSINE
98	GUANOSINE 3',5'-CYCLIC MONOPHOSPHATE
99	HIPPURIC ACID
100	HYPOXANTHINE
101	INOSINE
102	2,6-DIAMINOHEPTANEDIOIC ACID
103	LUMICHROME
104	MALIC ACID
105	RAFFINOSE
106	METHIONINE
107	METHYLMALONIC ACID_1
108	N-ACETYL-ASPARTIC ACID
109	N-ACETYL-GALACTOSAMINE
110	N-ACETYL-GLUTAMIC ACID
111	N-ACETYLNEURAMINATE
112	N-ALPHA-ACETYL-LYSINE
113	N-METHYLNICOTINAMIDE
114	N6-(DELTA2-ISOPENTENYL)-ADENINE
115	NICOTINAMIDE
116	O-ACETYL-SERINE
117	O-PHOSPHO-SERINE
118	OPHTHALMIC ACID
119	PALMITIC ACID
120	PANTOTHENIC ACID
121	PENTANEDECANOIC ACID
122	PHENYLALANINE
123	PROLINE
124	PYRIDOXAMINE
125	RIBOFLAVIN
126	S-(5'-ADENOSYL)-L-HOMOCYSTEINE
127	SERINE
128	SPERMINE
129	SPHINGANINE
130	SUBERIC ACID
131	TAURINE
132	THREONINE_1
133	TRYPTAMINE
134	TYROSINE
135	URACIL
136	URIDINE
137	GALACTOSAMINE
138	2-AMINO-2-METHYLPROPANOIC ACID
139	VALINE_0
140	3-HYDROXYPROPIONIC ACID
141	5,6-DIHYDROURACIL
142	2-HYDROXY-2-METHYLBUTYRIC ACID
143	N-BENZYLFORMAMIDE
144	UROCANIC ACID
145	8-HYDROXYQUINOLINE_0
146	CYSTINE
147	HEPTADECANOIC ACID
148	IS_CARNITINE-TRIMETHYL-D9_0
149	IS_2-FLUROPHENYLGLYCINE_0
150	IS_METHIONINE-METHYL-D3_0
151	IS_PHENYLALANINE-2,3,4,5,6-D5_1
152	IS_4-BROMO-PHENYLALANINE_0
153	IS_INDOLE-2,4,5,6,7-D5-3-ACETIC ACID_0
154	IS_PROGESTERONE-D9_0
155	3-HYDROXYBUTYRIC ACID
156	SARCOSINE
157	N,N-DIMETHYLGLYCINE_0
158	3-FUROIC ACID
159	MALEAMIC ACID
160	NORVALINE
161	ARABINOSE
162	2-DEOXY-GLUCOSE
163	DECANOIC ACID
164	BETA-LACTOSE
165	IS_LEUCINE-5,5,5-D3_1
166	IS_N-BENZOYL-D5-GLYCINE_1
167	IS_4-CHLORO-PHENYLALANINE_1
168	IS_D15-OCTANOIC ACID_1
169	GLYCINE
170	ALANINE
171	PHENYLETHANOLAMINE
172	ACETYLCHOLINE
173	GLUCOSAMINE
174	LINOLENIC ACID
175	VITAMIN D3
176	BILIVERDIN
177	IS_LEUCINE-5,5,5-D3_2
178	IS_4-BROMO-PHENYLALANINE_2
179	2-METHYLBUTYRYLGLYCINE
180	3'-CMP
181	4-ACETAMIDOBUTANOIC ACID
182	4-AMINOBENZOIC ACID
183	4-GUANIDINOBUTANOIC ACID
184	5-AMINOIMIDAZOLE-4-CARBOXAMIDE-1-BETA-RIBOFURANOSIDE
185	5'-DEOXYADENOSINE
186	AGMATINE
187	HOMOSERINE
188	BETAINE
189	CITRULLINE
190	CREATINE
191	CREATININE
192	CYTIDINE 5'-DIPHOSPHOCHOLINE
193	CYTOSINE
194	DEOXYCARNITINE
195	ETHYL 4-AMINOBENZOIC ACID
196	N-FORMYL-METHIONINE
197	HISTAMINE
198	HISTIDINE
199	INDOLE-3-ETHANOL
200	INDOLEACETIC ACID
201	INDOLELACTIC ACID
202	N-ACETYL-5-HYDROXYTRYPTAMINE
203	N-ACETYL-ALANINE
204	N-ACETYL-LEUCINE
205	N-ACETYLMURAMIC ACID
206	N-ACETYLPUTRESCINE
207	N-ACETYLTRYPTOPHAN
208	N-ALPHA-ACETYL-ASPARAGINE
209	N-BUTYRYLGLYCINE
210	N-METHYL-GLUTAMATE
211	NEPSILON,NEPSILON,NEPSILON-TRIMETHYLLYSINE
212	LEUCINE
213	ORNITHINE
214	PHENYLACETYL-GLUTAMINE
215	PTERIN
216	PUTRESCINE
217	PYRIDOXINE
218	PYROGALLOL
219	PYROGLUTAMIC ACID
220	SN-GLYCERO-3-PHOSPHOCHOLINE
221	TRANEXAMIC ACID
222	TRYPTOPHAN
223	TYRAMINE
224	VALINE_1
